# Supplementary material for: MicroRNA-21 as a Regulator of Cancer Stem Cell Properties in Oral Cancer
Source: Cells. 2025 Jan 10;14(2):91. doi: 10.3390/cells14020091 (PMC11763652; doi:10.3390/cells14020091)
Supplement: Supplementary file 1 [file cells-14-00091-s001.zip]

Archive with 1 entries (1 files):
- cells-3394050-supplementary.pdf
